# Supplementary material for: Investigation of Mechanochromic and Solvatochromic Luminescence of Cyclometalated Heteroleptic Platinum(II) Complexes with Benzoylthiourea Derivatives
Source: Molecules. 2025 May 31;30(11):2415. doi: 10.3390/molecules30112415 (PMC12156917; doi:10.3390/molecules30112415)
Supplement: Supplementary file 1 [file molecules-30-02415-s001.zip]

Archive with 1 entries (1 files):
- molecules-3684936-supplementary.pdf
